# Supplementary material for: Higher preoperative serum levels of PD‐L1 and B7‐H4 are associated with invasive and metastatic potential and predictable for poor response to VEGF‐targeted therapy and unfavorable prognosis of renal cell carcinoma
Source: Cancer Med. 2016 Jun 12;5(8):1810–20. doi: 10.1002/cam4.754 (PMC4971909; doi:10.1002/cam4.754)
Supplement: Supplementary file 1 — Table S1. Relationship between B7‐H3, CTLA‐4, CD28, CD80, and CD86 and clinocopathologic features. [file CAM4-5-1810-s001.xls]

## Sheet: Sheet1
Supplementary Table S1 : Relationship between B7-H3, CTLA-4, CD28, CD80, and CD86 and clinocopathologic features
	B7-H3	p value	CTLA-4	p value	CD28	p value	CD80 (B7.1)	p value	CD86 (B7.2)	p value
	(ng/ml)		(ng/ml)		(ng/ml)		(pg/ml)		(pg/ml)
	mean ± S.D		mean ± S.D		mean ± S.D		mean ± S.D		mean ± S.D
RCC patients (n=181)	16.1 ± 8.9	0.4097	2.130 ± 0.661	0.266	0.318 ± 0.332	0.3818	173.2 ± 241.5	0.2228	61.9 ± 38.1	0.2723
Healthy volunteers (n=25)	13.6 ± 4.7		1.954 ± 0.564		0.252 ± 0.128		106.4 ± 65.1		51.0 ± 30.2
Karnofsky performance status
> 80 % (n=140)	16.1 ± 9.3	0.863	2.110 ± 0.655	0.6456	0.272 ± 0.324	0.8991	151.4 ± 240.9	0.177	64.0 ± 34.2	0.7063
< 80 % (n=41)	16.2 ± 9.2		2.173 ± 0.681		0.363 ± 0.488		219.4 ± 239.6		50.9 ± 39.8
Grade
1 (n=18)	16.2 ± 8.5	0.5056	2.176 ± 0.432	0.7562	0.246 ± 0.234	0.1548	110.9 ± 102.3	0.0104	55.6 ± 37.4	0.0466
2 (n=84)	15.8 ± 10.3		2.168 ± 0.749		0.284 ± 0.310		147.9 ± 264.7		56.6 ± 41.1
3 (n=68)	16.9 ± 6.9		2.061 ± 0.621		0.416 ± 0.403		253.8 ± 245.7		74.2 ± 31.8
4 (n=11)	15.9 ± 4.8		1.908 ± 0.348		0.299 ± 0.245		195.7 ± 49.1		64.0 ± 27.4
pT
1/2 (n=103)	15.9 ± 10.5	0.2956	2.067 ± 0.470	0.3683	0.244 ± 0.229	0.0388	112.9 ± 76.8	0.012	52.1 ± 36.8	0.0135
3/4 (n=78)	16.4 ± 7.5		2.184 ± 0.801		0.377 ± 0.392		230.9 ± 317.6		70.5 ± 37.5
pN
0 (n=168)	15.9 ± 9.4	0.4412	2.190 ± 0.696	0.2401	0.232 ± 0.352	0.484	175.4 ± 261.6	0.4174	61.5 ± 38.4	0.8295
1/2 (n=13)	17.7 ± 6.2		1.911 ± 0.697		0.262 ± 0.174		170.9 ± 95.8		62.5 ± 37.9
microscopic vessel invasion (v)
v (-) (n=78)	16.5 ± 11.6	0.9453	2.330 ± 0.841	0.4737	0.285 ± 0.343	0.0993	110.2 ± 77.1	0.0302	50.4 ± 34.8	0.0117
v (+) (n=103)	16.4 ± 6.8		2.196 ± 0.593		0.323 ± 0.320		217.2 ± 304.4		69.9 ± 39.4
Metastasis (M)
M0 (n=118)	16.3 ± 9.8	0.8164	2.157 ± 0.687	0.5973	0.295 ± 0.307	0.3429	168.7 ± 277.4	0.1483	59.5 ± 36.1	0.5428
M1 (n=63)	16.1 ± 7.8		2.086 ± 0.633		0.341 ± 0.365		183.7 ± 179.7		64.9 ± 41.4
Adjuvant therapy
Sunitinib (1st line) : CR/PR/SD>24w* (n=36)	16.5 ± 3.3	0.6658	1.704 ± 0.299	0.3298	0.319 ± 0.172	0.7667	204.1 ± 56.5	0.8204	46.5 ± 17.9	0.1719
Axitinib (2nd line): CR/PR/SD>24w* (n=23)	15.0 ± 7.2		1.943 ± 0.231		0.184 ± 0.119		166.6 ± 74.5		68.3 ± 13.1
Axitinib (2nd line): SD<24w/PD* (n=17)	15.6 ± 10.0		1.986 ± 0.331		0.377 ± 0.172		183.4 ± 30.0		75.9 ± 30.3
CR/PR/SD>24w* : complete, partial, or stable with > 24 weeks response
SD<24w/PD* : stable disease for < 24 weeks or progressive disease
